# Supplementary material for: A systematic review of poeciliid fish invasions in Africa
Source: BMC Ecol Evol. 2024 Nov 6;24:136. doi: 10.1186/s12862-024-02321-3 (PMC11539733; doi:10.1186/s12862-024-02321-3)
Supplement: Supplementary file 1 — Supplementary Material 1. [file 12862_2024_2321_MOESM1_ESM.xlsx]

## Sheet: Occurence data and sources
Species	Country	Locality	Latitude	Longitude	DOI	iNaturalist username	iNaturalist date
Gambusia spp.	Algeria	Touggourt, large pond	33.05	6.03	10.15468/dhxqb6
Gambusia spp.	Algeria	Djanet	24.52	9.47	10.15468/dhxqb6
Gambusia spp.	Algeria	Ouargla	34.98	5.33	10.15468/dhxqb6
Gambusia spp.	Algeria	Oued Ghardaia	32.5	3.7	10.15468/dhxqb6
Gambusia spp.	Algeria	Annaba	36.92	7.78	10.15468/dhxqb6
Gambusia spp.	Algeria	Guelma	36.4779	7.39985	Lever, C., 1996. Naturalized fishes of the world.
Gambusia spp.	Algeria	Ouargla	32.037	5.38312	10.15468/dhxqb6
Gambusia spp.	Algeria	Saoura	29.4823	-1.4175	10.15468/dhxqb6
Gambusia spp.	Algeria	Estah	35.8666	1.96768	10.1007/s10841-019-00133-1
Gambusia spp.	Algeria	Dakhla	23.721	-15.9368	10.1007/s10841-019-00133-1
Gambusia spp.	Algeria	Lac Bleu	36.8438	7.44287	10.1007/s10841-019-00133-1
Gambusia spp.	Algeria	Oubeira	36.8482	8.38064	10.20473/jafh.v11i2.30017
Gambusia spp.	Algeria	Biskra	35.7255	5.3525	10.31396/Biodiv.Jour.2020.11.4.951.959
Gambusia spp.	Algeria	Tiaret	35. 261801	1.36311	10.31396/Biodiv.Jour.2020.11.4.951.959
Gambusia spp.	Algeria	Timmimoune	29.1514	0.123519	10.31396/Biodiv.Jour.2020.11.4.951.959
Gambusia spp.	Algeria	Bechar	31.0113	-2.4314	10.31396/Biodiv.Jour.2020.11.4.951.959
Gambusia spp.	Algeria	Saulaie	47.177	3.00926	10.1007/s10841-019-00133-1
Gambusia spp.	Algeria	Tamadjert	25.6085	7.32629		andrasz	2017-04-05
Gambusia spp.	Botswana	Limpopo River	-23.52	27.14	10.15468/dhxqb6
Gambusia spp.	Botswana	Mahalapye	-23.4056	27.326		russellbriantate	2021-06-10
Gambusia spp.	Comoro Islands	Elisabethville	-11.65	27.47	10.15468/dhxqb6
Gambusia spp.	DR Congo	Katanga region	-11.65	27.47	10.15468/dhxqb6
Gambusia spp.	Egypt	Maghara	26.22	32.67	10.15468/dhxqb6
Gambusia spp.	Egypt	Alexandria	31.1908	29.9735	Welcomme, R.L. ed. 1988. International introductions of inland aquatic species (Vol. 294). Food & Agriculture Org.
Gambusia spp.	Egypt	Lake Burullus	31.3962	30.9063	Shaltout, K.H., Khalil, M.T., Al-Sodany, Y.M. 2005. Lake Burullus: burullus protected area. Publication of national biodiversity unit. 13.
Gambusia spp.	Egypt	Elmansoria canal	30.01	31.2207	10.21608/ejvs.2016.1084
Gambusia spp.	Egypt	Lake Manzala	31.2903	32.2228	10.21608/ejvs.2016.1084
Gambusia spp.	Egypt	Maisirwa dam, Asmara	15.28	38.88	10.15468/pv7vds
Gambusia spp.	Eritrea	Hhohho Region	-26.08	31.28		rob_palmer	2017-09-27
Gambusia spp.	Eswatini	Lake Tana	12.0106	37.3621	Lever, C., 1996. Naturalized fishes of the world.
Gambusia spp.	Ethiopia	Aveyime	6.03	0.03	10.15468/pgesnw
Gambusia spp.	Ghana	Jamji Dam	-0.47	35.19	10.15468/pv7vds
Gambusia spp.	Kenya	Thika River in the Tana System	-0.91	36.99	10.15468/wvj4zx
Gambusia spp.	Kenya	Lake Naivasha	-0.76065	36.3486	10.5519/qd.qmy5a56d
Gambusia spp.	Kenya	Sondu River system	-0.39076	35.0188	10.2982/0012-8317(2003)92[11:ACOTFF]2.0.CO;2
Gambusia spp.	Kenya	Lake Victoria drainage	-1.09582	32.8946	10.1002/iroh.202002039
Gambusia spp.	Kenya	Athi River system	-1.45354	36.9829	10.2982/0012-8317(2003)92[11:ACOTFF]2.0.CO;2
Gambusia spp.	Kenya	Tana River system	-0.97839	39.8768	10.2982/0012-8317(2003)92[11:ACOTFF]2.0.CO;2
Gambusia spp.	Libya	Traghen, oasis	25.98	14.42	10.15468/dhxqb6
Gambusia spp.	Libya	Benghazi	32.1215	20.1132	Eltaeeb, E., Elbaraasi, H., 2019. Populations Structure of Mosquitofish Gambusia Affinis (Baird and Girard; 1853) in Four Different Lakes in Benghazi, Libya. International Journal of Environmental Sciences & Natural Resources. 20:103-110.
Gambusia spp.	Libya	Ain Ziana, Budezera	32.3408	20.4089	Jawad, L.A., Busneina, A.M. 2000. Fecundity of mosquitofish, Gambusia affinis (Baird & Girard) as a function of female size in fish from two lakes in Libya. Miscel·lània Zoològica. 1:31-40.
Gambusia spp.	Libya	Lake Aloatra	-17.4649	48.5255	10.1111/j.1523-1739.1991.tb00128.x
Gambusia spp.	Madagascar	Lake Itasy	-19.0628	46.784	10.1111/j.1523-1739.1991.tb00128.x
Gambusia spp.	Madagascar	River Botely	-21.22	47.48	10.1111/j.1523-1739.1991.tb00128.x
Gambusia spp.	Madagascar	River Namorona	-21.15	47.24	10.1111/j.1523-1739.1991.tb00128.x
Gambusia spp.	Madagascar	River Sampazina	-18.55	49.1	10.1111/j.1523-1739.1991.tb00128.x
Gambusia spp.	Madagascar	Lac Vert	-16.56	48.25	10.1111/j.1523-1739.1991.tb00128.x
Gambusia spp.	Madagascar	Manampatrana River	-22.684	47.3449	10.1111/j.1523-1739.1991.tb00128.x
Gambusia spp.	Madagascar	Sambava River	-14.1065	49.7503	10.1111/j.1523-1739.1991.tb00128.x
Gambusia spp.	Malawi	Mapepera Stream	-16.09	34.91	10.15468/pv7vds
Gambusia spp.	Mauritius	River des Gallets	-20.9976	55.3772	Fricke, R., Mahafina, J., Behivoke, F., Ponton, D. 1999. Fishes of the Mascarene Islands (Réunion, Mauritius, Rodriguez): an annotated checklist, with descriptions of new species. Theses Zoologicae. 1-759.
Gambusia spp.	Mauritius	Pampelmousses botanical gardens	-20.1042	57.5803	Fricke, R., Mahafina, J., Behivoke, F., Ponton, D. 1999. Fishes of the Mascarene Islands (Réunion, Mauritius, Rodriguez): an annotated checklist, with descriptions of new species. Theses Zoologicae. 1-759.
Gambusia spp.	Mauritius	Rodrigues	-19.7221	63.4196	Fricke, R., Mahafina, J., Behivoke, F., Ponton, D. 1999. Fishes of the Mascarene Islands (Réunion, Mauritius, Rodriguez): an annotated checklist, with descriptions of new species. Theses Zoologicae. 1-759.
Gambusia spp.	Mauritius	Moka river	-20.2188	57.4923	Fricke, R., Mahafina, J., Behivoke, F., Ponton, D. 1999. Fishes of the Mascarene Islands (Réunion, Mauritius, Rodriguez): an annotated checklist, with descriptions of new species. Theses Zoologicae. 1-759.
Gambusia spp.	Morocco	Saqiat el Hamra	27.9217	-12.1885	Azeroual, A. 2003. Monographie des poissons des eaux continentales du Maroc (PhD thesis). Rabat (MA/Morocco): Université Mohammed V‐Agdal.
Gambusia spp.	Mauritius	Plaines Wilhems	-20.35	57.46	stephanephilizot	2018-11-24
Gambusia spp.	Morocco	Sebou basin	34.2737	-5.4242	https://hdl.handle.net/10023/1689
Gambusia spp.	Morocco	Ziz	32.3088	-4.53617	https://hdl.handle.net/10023/1689
Gambusia spp.	Morocco	Loukkos	35.0927	-6.00209	https://hdl.handle.net/10023/1689
Gambusia spp.	Morocco	Oued Ain Chkef stream	34.0071	-5.01005	10.1111/jai.14105
Gambusia spp.	Morocco	Merja Zerga lagoon	34.8476	-6.27452	10.1007/s10750-008-9679-3
Gambusia spp.	Morocco	Draa basin	29.4892	-7.95892	doi.org/10.1002/aqc.2487
Gambusia spp.	Morocco	Ghir basin	32.0217	-3.46585	doi.org/10.1002/aqc.2487
Gambusia spp.	Morocco	Nador	35.1752	-2.93152	10.32800/amz.2020.18.0059
Gambusia spp.	Morocco	Al Hoceima	35.2472	-3.93523	10.32800/amz.2020.18.0059
Gambusia spp.	Morocco	Fuguig	32.1121	-1.23148	10.32800/amz.2020.18.0059
Gambusia spp.	Morocco	Melloulou	34.2806	-3.4548	10.32800/amz.2020.18.0059
Gambusia spp.	Morocco	Middle Moulouya	33.8347	-3.57202	10.32800/amz.2020.18.0059
Gambusia spp.	Morocco	Zeghzel River	34.8421	-2.36088	10.32800/amz.2020.18.0059
Gambusia spp.	Morocco	Za	34.1154	-2.08228	10.32800/amz.2020.18.0059
Gambusia spp.	Morocco	Talessint	32.5389	-3.43917	10.32800/amz.2020.18.0059
Gambusia spp.	Morocco	Guelmim	28.472	-10.8753		maarten40	2021-07-08
Gambusia spp.	Morocco	Oujda-Angad	34.8488	-2.08582		acing	2022-07-31
Gambusia spp.	Nigeria	Lagos sewer waters	6.52517	3.37421
Gambusia spp.	South Africa	uMlalazi	-28.95	31.82	10.15468/gmk6hg
Gambusia spp.	South Africa	Karatara Rivier	-33.9082	22.8463	10.15468/gmk6hg
Gambusia spp.	South Africa	Victoria Lake, Germiston	-26.2305	28.1591	De Moor, I.J., Bruton, M.N. 1988. Atlas of alien and translocated indigenous aquatic animals in southern Africa. National Scientific Programmes Unit: CSIR.
Gambusia spp.	South Africa	Maryvale weed swamp	-26.1513	28.0867	De Moor, I.J., Bruton, M.N. 1988. Atlas of alien and translocated indigenous aquatic animals in southern Africa. National Scientific Programmes Unit: CSIR.
Gambusia spp.	South Africa	Knysna river system	-34.0385	23.0322	De Moor, I.J., Bruton, M.N. 1988. Atlas of alien and translocated indigenous aquatic animals in southern Africa. National Scientific Programmes Unit: CSIR.
Gambusia spp.	South Africa	Hoekraal river system	-33.904	22.7801	De Moor, I.J., Bruton, M.N. 1988. Atlas of alien and translocated indigenous aquatic animals in southern Africa. National Scientific Programmes Unit: CSIR.
Gambusia spp.	South Africa	Berg river system	-33.904	18.967	Kleynhans, C.J., Louw, M.D. and Moolman, J., 2007. Reference frequency of occurrence of fish species in South Africa. Report produced for the Department of Water Affairs and Forestry (Resource Quality Services) and the Water Research Commission.
Gambusia spp.	South Africa	River Kowie estuary	-33.4533	26.7188	10.1016/j.ecss.2011.05.023
Gambusia spp.	South Africa	Great Fish River	-33.3881	27.0369	10.1016/j.ecss.2011.05.023
Gambusia spp.	South Africa	Sundays River Valley	-33.4726	25.773	10.1016/j.ecss.2011.05.023
Gambusia spp.	South Africa	Wilge River	-27.5889	28.761	10.1007/s10750-017-3352-7
Gambusia spp.	South Africa	Limpopo River Basin	-22.1855	30.4689	10.1002/aqc.2258
Gambusia spp.	South Africa	River Amatikulu (coastal)	-29.0537	31.5277	10.2989/16085914.2021.1952158
Gambusia spp.	South Africa	River Mvoti (coastal)	-29.3783	31.3232	10.2989/16085914.2021.1952158
Gambusia spp.	South Africa	River uThonghati (coastal)	-29.5663	31.1651	10.2989/16085914.2021.1952158
Gambusia spp.	South Africa	Buffalo River (northern)	-23.4633	29.371	10.2989/16085914.2021.1952158
Gambusia spp.	South Africa	Potchesfroom	-26.68164	27.0953	10.1007/s11252-015-0443-y
Gambusia spp.	South Africa	Wilderness Lakes System	-33.9881	22.6792	10.1080/15627020.2011.11407491
Gambusia spp.	South Africa	Wilderness Lakes System	-34.0298	22.8553	10.1080/15627020.2011.11407491
Gambusia spp.	South Africa	Wilderness Lakes System	-33.9926	22.704	10.1080/15627020.2011.11407491
Gambusia spp.	South Africa	Noetsie estuary	-34.0771	23.1288	https://hdl.handle.net/10520/EJC-1071116dee
Gambusia spp.	South Africa	Semyl spruit	-25.8885	28.2264	Kleynhans, C.J., Louw, M.D. and Moolman, J., 2007. Reference frequency of occurrence of fish species in South Africa. Report produced for the Department of Water Affairs and Forestry (Resource Quality Services) and the Water Research Commission.
Gambusia spp.	South Africa	Apie River	-25.63	28.1891	Kleynhans, C.J., Louw, M.D. and Moolman, J., 2007. Reference frequency of occurrence of fish species in South Africa. Report produced for the Department of Water Affairs and Forestry (Resource Quality Services) and the Water Research Commission.
Gambusia spp.	South Africa	Olifants River	-26.0087	29.2774	Kleynhans, C.J., Louw, M.D. and Moolman, J., 2007. Reference frequency of occurrence of fish species in South Africa. Report produced for the Department of Water Affairs and Forestry (Resource Quality Services) and the Water Research Commission.
Gambusia spp.	South Africa	Komati River	-25.667	31.8013	Kleynhans, C.J., Louw, M.D. and Moolman, J., 2007. Reference frequency of occurrence of fish species in South Africa. Report produced for the Department of Water Affairs and Forestry (Resource Quality Services) and the Water Research Commission.
Gambusia spp.	South Africa	Vaal River	-26.5092	28.3508	Kleynhans, C.J., Louw, M.D. and Moolman, J., 2007. Reference frequency of occurrence of fish species in South Africa. Report produced for the Department of Water Affairs and Forestry (Resource Quality Services) and the Water Research Commission.
Gambusia spp.	South Africa	Vaal River	-27.7867	24.7049	Kleynhans, C.J., Louw, M.D. and Moolman, J., 2007. Reference frequency of occurrence of fish species in South Africa. Report produced for the Department of Water Affairs and Forestry (Resource Quality Services) and the Water Research Commission.
Gambusia spp.	South Africa	Modder River	-28.8867	25.9553	Kleynhans, C.J., Louw, M.D. and Moolman, J., 2007. Reference frequency of occurrence of fish species in South Africa. Report produced for the Department of Water Affairs and Forestry (Resource Quality Services) and the Water Research Commission.
Gambusia spp.	South Africa	Duiwenhoeks	-34.2516	21.2967	Kleynhans, C.J., Louw, M.D. and Moolman, J., 2007. Reference frequency of occurrence of fish species in South Africa. Report produced for the Department of Water Affairs and Forestry (Resource Quality Services) and the Water Research Commission.
Gambusia spp.	South Africa	Goukou River	-34.2683	21.2994	Kleynhans, C.J., Louw, M.D. and Moolman, J., 2007. Reference frequency of occurrence of fish species in South Africa. Report produced for the Department of Water Affairs and Forestry (Resource Quality Services) and the Water Research Commission.
Gambusia spp.	South Africa	Gouritz River	-34.0834	21.7584	Kleynhans, C.J., Louw, M.D. and Moolman, J., 2007. Reference frequency of occurrence of fish species in South Africa. Report produced for the Department of Water Affairs and Forestry (Resource Quality Services) and the Water Research Commission.
Gambusia spp.	South Africa	Breede River	-33.3428	19.2965	Kleynhans, C.J., Louw, M.D. and Moolman, J., 2007. Reference frequency of occurrence of fish species in South Africa. Report produced for the Department of Water Affairs and Forestry (Resource Quality Services) and the Water Research Commission.
Gambusia spp.	South Africa	Berg River	-33.125	18.8558	Kleynhans, C.J., Louw, M.D. and Moolman, J., 2007. Reference frequency of occurrence of fish species in South Africa. Report produced for the Department of Water Affairs and Forestry (Resource Quality Services) and the Water Research Commission.
Gambusia spp.	South Africa	Berg River	-33.2191	18.9743	Kleynhans, C.J., Louw, M.D. and Moolman, J., 2007. Reference frequency of occurrence of fish species in South Africa. Report produced for the Department of Water Affairs and Forestry (Resource Quality Services) and the Water Research Commission.
Gambusia spp.	South Africa	Berg River	-33.4722	18.8319	Kleynhans, C.J., Louw, M.D. and Moolman, J., 2007. Reference frequency of occurrence of fish species in South Africa. Report produced for the Department of Water Affairs and Forestry (Resource Quality Services) and the Water Research Commission.
Gambusia spp.	South Africa	Berg River	-33.6306	18.975	Kleynhans, C.J., Louw, M.D. and Moolman, J., 2007. Reference frequency of occurrence of fish species in South Africa. Report produced for the Department of Water Affairs and Forestry (Resource Quality Services) and the Water Research Commission.
Gambusia spp.	South Africa	Berg River	-33.2191	18.9743	Kleynhans, C.J., Louw, M.D. and Moolman, J., 2007. Reference frequency of occurrence of fish species in South Africa. Report produced for the Department of Water Affairs and Forestry (Resource Quality Services) and the Water Research Commission.
Gambusia spp.	South Africa	Berg River	-33.0194	18.5819	Kleynhans, C.J., Louw, M.D. and Moolman, J., 2007. Reference frequency of occurrence of fish species in South Africa. Report produced for the Department of Water Affairs and Forestry (Resource Quality Services) and the Water Research Commission.
Gambusia spp.	South Africa	Berg River	-33.4284	18.7554	Kleynhans, C.J., Louw, M.D. and Moolman, J., 2007. Reference frequency of occurrence of fish species in South Africa. Report produced for the Department of Water Affairs and Forestry (Resource Quality Services) and the Water Research Commission.
Gambusia spp.	South Africa	Berg River	-33.9293	18.6755	Kleynhans, C.J., Louw, M.D. and Moolman, J., 2007. Reference frequency of occurrence of fish species in South Africa. Report produced for the Department of Water Affairs and Forestry (Resource Quality Services) and the Water Research Commission.
Gambusia spp.	South Africa	Diep River	-34.0341	18.4697	Kleynhans, C.J., Louw, M.D. and Moolman, J., 2007. Reference frequency of occurrence of fish species in South Africa. Report produced for the Department of Water Affairs and Forestry (Resource Quality Services) and the Water Research Commission.
Gambusia spp.	South Africa	Lourens River	-34.075	18.889	Kleynhans, C.J., Louw, M.D. and Moolman, J., 2007. Reference frequency of occurrence of fish species in South Africa. Report produced for the Department of Water Affairs and Forestry (Resource Quality Services) and the Water Research Commission.
Gambusia spp.	South Africa	Milnerton lagoon	-33.885	18.4892	Kleynhans, C.J., Louw, M.D. and Moolman, J., 2007. Reference frequency of occurrence of fish species in South Africa. Report produced for the Department of Water Affairs and Forestry (Resource Quality Services) and the Water Research Commission.
Gambusia spp.	South Africa	Rietvlei	-33.839	18.4914	http://hdl.handle.net/10394/27509
Gambusia spp.	South Africa	Zoarvlei	-33.902	18.4827	http://hdl.handle.net/10394/27509
Gambusia spp.	South Africa	Riebeeks River	-33.4209	18.8093	http://hdl.handle.net/10394/27510
Gambusia spp.	South Africa	Liesbeeck River	-33.9614	18.471	http://hdl.handle.net/10394/27511
Gambusia spp.	South Africa	Hout Bay River	-34.0164	18.372	http://hdl.handle.net/10394/27512
Gambusia spp.	South Africa	Elsiekraal dam	-33.9136	18.5472	http://hdl.handle.net/10394/27513
Gambusia spp.	South Africa	False Bay Nature Reserve	-34.0547	18.5206	http://hdl.handle.net/10394/27514
Gambusia spp.	South Africa	Keysers River	-34.0654	18.4592	http://hdl.handle.net/10394/27515
Gambusia spp.	South Africa	Silvermine Dam	-34.0752	18.4005	http://hdl.handle.net/10394/27516
Gambusia spp.	South Africa	Eerster River	-33.998	18.7393	http://hdl.handle.net/10394/27517
Gambusia spp.	South Africa	Kulis River	-33.9146	18.674	http://hdl.handle.net/10394/27518
Gambusia spp.	South Africa	Edith Stevems Nature Reserve	-34.0018	18.5505	http://hdl.handle.net/10394/27519
Gambusia spp.	South Africa	Heldeberg Nature Reserve	-34.0626	18.8722	http://hdl.handle.net/10394/27520
Gambusia spp.	South Africa	Swartvlei	-34.0179	22.802		colin25	2014-06-21
Gambusia spp.	South Africa	Forest Walk Crescent	-25.8007	28.3339		jouberth	2015-03-14
Gambusia spp.	South Africa	Virginia Bush	-29.7689	31.0469		alexanderr15-Jan-2916	2016-01-15
Gambusia spp.	South Africa	Siyaya	-28.981	31.7352		robert_taylor	2017-02-04
Gambusia spp.	South Africa	Bosveld	-25.2627	28.4677		jouberth	2018-10-13
Gambusia spp.	South Africa	Scottburgh	-30.3	30.7495		bushboy	2018-11-29
Gambusia spp.	South Africa	Belville	-33.8622	18.6359		wildmouse3	2019-04-27
Gambusia spp.	South Africa	Bloubergstrand	-33.8377	18.4937		elzettek	2019-04-27
Gambusia spp.	South Africa	Hunter's Retreat, Port Elizabeth	-33.9609	25.4691		rob_palmer	2016-04-19
Gambusia spp.	South Africa	Rietvlei Nature Reserve	-25.8847	28.3017		darragh132	2017-05-17
Gambusia spp.	South Africa	Nkangala	-25.6522	30.1386		rob_palmer	2017-03-07
Gambusia spp.	South Africa	White river	-25.3935	31.0725		rob_palmer	2018-07-18
Gambusia spp.	South Africa	Secunda	-26.5172	29.1959		rob_palmer	2016-05-25
Gambusia spp.	South Africa	Diamandveld	-28.5086	24.7116		rob_palmer	2015-06-24
Gambusia spp.	South Africa	Herschel Road	-33.9397	18.4706		julievandervlugt	2020-04-26
Gambusia spp.	South Africa	Langebaan Lagoon	-33.1265	18.0589		gilbertreinhardt	2014-03-15
Gambusia spp.	South Africa	Campher's Drift	-33.9473	22.4636		ludwig_muller	2021-01-26
Gambusia spp.	South Africa	Soweto	-26.2128	27.7353		michael2823	2021-04-29
Gambusia spp.	South Africa	Bloubergstrand	-33.8385	18.4962		elzettek	2021-05-03
Gambusia spp.	South Africa	Welbeloond Conservation Area	-33.8101	18.5501		jacquesmerwe923	2021-11-09
Gambusia spp.	South Africa	Potchesfroom	-26.68164	27.0953		jandrevanzyl	2022-04-09
Gambusia spp.	South Africa	Garden route district	-33.98266	22.3214		wiann	2022-04-11
Gambusia spp.	South Africa	Van Riebeeck Park	-33.9493	18.4185		robholst	2023-01-01
Gambusia spp.	South Africa	Waterberg Game Park	-24.1127	28.3869		nigel_barker	2023-02-26
Gambusia spp.	Sudan	Khartoum irrigation channels	15.5476	32.6075	Elkhalifa, S.M., MH, Z.A., Alhasan, A.B., Abdalmagid, M.A., Fadoul, O.M., Bashir, A.I. 2014. Study on the Ecology of larvivorous Fish (Gambusiaaffinis) In Khartoum State, Sudan, 2008. Sudanese Journal of Public Health. 9.
Gambusia spp.	Sudan	Gezira irrigation canal	14.4774	33.5072	Lever, C., 1996. Naturalized fishes of the world.
Gambusia spp.	Tunisia	Gabes oase	33.88	10.12	Lever, C., 1996. Naturalized fishes of the world.
Gambusia spp.	Tunisia	Oasis 15km north east of Tozeur	34.03	8.33	10.15468/fzn9sv
Gambusia spp.	Tunisia	Oued el Maleh	35.6443	-5.29913	10.15468/dhxqb6
Gambusia spp.	Tunisia	ghar El Melh	37.1462	10.1881	10.1007/s10750-008-9679-3
Gambusia spp.	Zambia	Chilanga	-15.562	28.2712	Audenaerde, D.F.T.v.d., 1994. Introduction of aquatic species into Zambian waters, and their importance for aquaculture and fisheries. Harare (ZW/Zimbabwe): Aquaculture for Local Community Development Programme.
Gambusia spp.	Zambia	Musangashi River	-15.4489	29.8687	pers comm - A. Jere
Gambusia spp.	Zimbabwe	Harare	-17.8419	31.1492	Lever, C., 1996. Naturalized fishes of the world.
P. latipinna	Egypt	Lake Manzala	31.2903	32.2228	10.3391/bir.2020.9.3.14
P. reticulata	Algeria	Kerzaz, oued Saoura	29.45	-1.42	10.15468/dhxqb6
P. reticulata	Algeria	Ain Salah	27.22	2.47	10.15468/dhxqb7
P. reticulata	Algeria	El Kreider	34.15	0.06	10.15468/dhxqb8
P. reticulata	Algeria	oued Mekera	35.32	0.48	10.15468/dhxqb9
P. reticulata	Algeria	oued Saoura	29.45	-1.42	10.15468/dhxqb10
P. reticulata	Algeria	oued Saoura	30.22	-2.18	10.15468/dhxqb11
P. reticulata	Algeria	In-Salah	27.22	2.47	10.15468/dhxqb12
P. reticulata	Cape Verde	Santo Antão	17.1368	-25.0661	hdl.handle.net/10520/EJC130822
P. reticulata	Cape Verde	Ribeira Grande (province)	17.11	-25.12		hyacinthus	2022-02-06
P. reticulata	Comoros	Grande Comore	-11.6961	43.2771	10.1051/parasite/199166284
P. reticulata	Comoros	Anjouan	-12.1828	44.4061	hdl.handle.net/10023/1689
P. reticulata	Comoros	Moheli	-12.2931	43.6337	hdl.handle.net/10023/1689
P. reticulata	Comoros		-12.78	45.1
P. reticulata	Côte d’Ivoire	Gagnoa	6.12604	-5.94599		lekoums	2021-11-24
P. reticulata	Côte d’Ivoire	Gôh-Djiboua (province)	6.13	-5.95
P. reticulata	DR Congo	River Nsele	-4.39237	15.4663	hdl.handle.net/10023/1689
P. reticulata	DR Congo	River Nsele	-4.13	16.66	hdl.handle.net/10023/1689
P. reticulata	DR Congo	Mwashya, Katanga	-10.72	27.35
P. reticulata	DR Congo	Katanga (provinve)	-11.23	27.5
P. reticulata	DR Congo	Haut-Shaba	-11.2708	27.5789		rob_palmer	2020-12-01
P. reticulata	DR Congo	Oshwe, Congo-Kinshasa	-2.76	20.37		koenbetjes	2022-10-02
P. reticulata	Gabon	Libreville, Estuaire (province)	0.4	9.54		ngouanestor	2022-09-06
P. reticulata	Kenya	Lake Baringo	0.58474	36.0716	10.2982/0012-8317(2003)92[11:ACOTFF]2.0.CO;2
P. reticulata	Kenya	Lake Naivasha	-0.74584	36.3328	10.2982/0012-8317(2003)92[11:ACOTFF]2.0.CO;2
P. reticulata	Kenya	Lake Victoria	-1.09582	32.8946	10.2982/0012-8317(2003)92[11:ACOTFF]2.0.CO;2
P. reticulata	Kenya	Northern Ewasi Nyiro	-1.74387	36.2736	10.2982/0012-8317(2003)92[11:ACOTFF]2.0.CO;2
P. reticulata	Kenya	Upper Pangani drainage	-5.38738	38.9486	10.2982/0012-8317(2003)92[11:ACOTFF]2.0.CO;2
P. reticulata	Kenya	Athi River System	-1.45354	36.9829	10.2982/0012-8317(2003)92[11:ACOTFF]2.0.CO;2
P. reticulata	Kenya	Tana River System	-0.97839	39.8768	10.2982/0012-8317(2003)92[11:ACOTFF]2.0.CO;2
P. reticulata	Kenya	Channel at Sagana fish farm	-3.85	38.84	10.15468/wvj4zx
P. reticulata	Kenya		-1.44	36.98	10.15468/wvj4zx
P. reticulata	Kenya	Kanyange River	0.6	37.7	10.15468/wvj4zx
P. reticulata	Kenya	River Nyando at Kogota	-0.28	34.85	10.15468/wvj4zx
P. reticulata	Kenya	Dam in Kandara farm	-0.95	37.03	10.15468/wvj4zx
P. reticulata	Kenya	Ena River	-0.31	37.48	10.15468/wvj4zx
P. reticulata	Kenya	Multiple samples in the tana system	-0.35	36.55	10.15468/wvj4zx
P. reticulata	Kenya	Mugumoini, Nairobi	-1.4	36.85		koenbetjes	2022-03-10
P. reticulata	Kenya	Kiharu, Murang'a	-0.71	37.24		petercaire	2023-03-18
P. reticulata	Kenya	Loresho Housing estate	-1.24302	36.7552		clamanna	2021-02-21
P. reticulata	Kenya	Wildlife Warriors Field Lab - Emakoko, Kajiado East	-1.39729	36.8514		paulakahumbu	2022-01-30
P. reticulata	Madagascar	Antananarivo	-18.8016	47.502	hdl.handle.net/10023/1689
P. reticulata	Madagascar	Massif d'Ambre	-12.5346	49.1764	hdl.handle.net/10023/1689
P. reticulata	Madagascar	Ankaramy	-13.99	48.18	10.1371/journal.pone.0271400
P. reticulata	Madagascar	Ankadirano	-18.32	49.23	10.1371/journal.pone.0271400
P. reticulata	Madagascar		-18.3205	49.23	10.1371/journal.pone.0271400
P. reticulata	Madagascar		-14.02	48.16	10.1371/journal.pone.0271400
P. reticulata	Madagascar		-13.8971	33.7911	10.1371/journal.pone.0271400
P. reticulata	Malawi	Flooded swampy region	-15.99	35.35	doi.org/10.15468/pv7vds
P. reticulata	Mauritius	Pebble River	-20.5026	57.4561	Fricke, R., Mahafina, J., Behivoke, F., Ponton, D. 1999. Fishes of the Mascarene Islands (Réunion, Mauritius, Rodriguez): an annotated checklist, with descriptions of new species. Theses Zoologicae. 1-759.
P. reticulata	Mauritius	River Moka	-20.2188	57.4923	Fricke, R., Mahafina, J., Behivoke, F., Ponton, D. 1999. Fishes of the Mascarene Islands (Réunion, Mauritius, Rodriguez): an annotated checklist, with descriptions of new species. Theses Zoologicae. 1-759.
P. reticulata	Mauritius	Rodrigues	-19.7221	63.4196	Fricke, R., Mahafina, J., Behivoke, F., Ponton, D. 1999. Fishes of the Mascarene Islands (Réunion, Mauritius, Rodriguez): an annotated checklist, with descriptions of new species. Theses Zoologicae. 1-759.
P. reticulata	Mauritius	St-Gilles Ravine	-21.073	55.2992	Fricke, R., Mahafina, J., Behivoke, F., Ponton, D. 1999. Fishes of the Mascarene Islands (Réunion, Mauritius, Rodriguez): an annotated checklist, with descriptions of new species. Theses Zoologicae. 1-759.
P. reticulata	Mauritius	St Denis River	-20.8789	55.4452	Fricke, R., Mahafina, J., Behivoke, F., Ponton, D. 1999. Fishes of the Mascarene Islands (Réunion, Mauritius, Rodriguez): an annotated checklist, with descriptions of new species. Theses Zoologicae. 1-759.
P. reticulata	Mauritius	Riviere des Gallets	-20.9976	55.3772	Fricke, R., Mahafina, J., Behivoke, F., Ponton, D. 1999. Fishes of the Mascarene Islands (Réunion, Mauritius, Rodriguez): an annotated checklist, with descriptions of new species. Theses Zoologicae. 1-759.
P. reticulata	Mauritius	Benares	-20.5	57.58	10.15468/wvj4zx
P. reticulata	Mauritius	south coast of Senneville	-20.5	57.55	10.15468/e7susi
P. reticulata	Mayotte		-12.82	45.15	10.15468/dhxqb6
P. reticulata	Mayotte	Mamoudzou	-12.77	45.22	10.15468/dhxqb6
P. reticulata	Mayotte	Mro Oua Ourovéni	-12.78	45.13	10.15468/dhxqb6
P. reticulata	Morocco	Immouzzer du Kandar (altitude 1350m!)	33.73	-5.02	10.15468/dhxqb6
P. reticulata	Morocco	Lake Otjikoto	-19.1965	17.5489	De Moor, I.J., Bruton, M.N. 1988. Atlas of alien and translocated indigenous aquatic animals in southern Africa. National Scientific Programmes Unit: CSIR.
P. reticulata	Nigeria	River Niger, near Lagos	9.43599	4.60743	Laë, R., Williams, S., Morand, P., Mikolasek, O. 2004. Review of the present state of the environment, fish stocks and fisheries of the river Niger (West Africa). FAO. Environmental Science.
P. reticulata	Nigeria	Lagos sewers			Lawal, M.O., Edokpayi, C.A., Osibona, A.O. 2012. Food and Feeding Habits of the Guppy, Poecilia reticulata, from Drainage Canal Systems in Lagos, Southwestern Nigeria. West African Journal of Applied Ecology. 20:1-9.
P. reticulata	Nigeria	Port Harcourt	4.80133	7.01647	hdl.handle.net/10023/1689
P. reticulata	Republic of the Congo	Brazzaville	-4.26636	15.2485	hdl.handle.net/10023/1689
P. reticulata	Reunion	Riviére St Denis			Fricke, R., Mahafina, J., Behivoke, F., Ponton, D. 1999. Fishes of the Mascarene Islands (Réunion, Mauritius, Rodriguez): an annotated checklist, with descriptions of new species. Theses Zoologicae. 1-759.
P. reticulata	Reunion	Riviére Palmiste			Fricke, R., Mahafina, J., Behivoke, F., Ponton, D. 1999. Fishes of the Mascarene Islands (Réunion, Mauritius, Rodriguez): an annotated checklist, with descriptions of new species. Theses Zoologicae. 1-759.
P. reticulata	Reunion	Saint-Paul			10.15468/ikshke
P. reticulata	Reunion	Sainte-Suzanne			10.15468/ikshke
P. reticulata	Reunion	Saint-Louis			10.15468/ikshke
P. reticulata	Reunion	Saint-Joseph			10.15468/ikshke
P. reticulata	Reunion	Cilaos			10.15468/ikshke
P. reticulata	Reunion	Sainte-Marie			10.15468/ikshke
P. reticulata	Reunion	Bras-Panon	-21.02	55.62	10.15468/ikshke
P. reticulata	Rwanda	Muvumba	-1.25712	30.3345	10.1016/j.scitotenv.2020.138912
P. reticulata	Rwanda	Kakitumba	-1.23671	30.3993	10.1016/j.scitotenv.2020.138912
P. reticulata	Rwanda	Ngoma	-1.45093	30.1698	10.1016/j.scitotenv.2020.138912
P. reticulata	Rwanda	Karangazi	-1.28339	30.3952	10.1016/j.scitotenv.2020.138912
P. reticulata	Senegal	Niayes zone	14.6965	-17.4579	doi.org/10.15468/dhxqb6
P. reticulata	Senegal	Water hole south east of Dakar	14.72	-17.42	doi.org/10.15468/dhxqb6
P. reticulata	Senegal	SE de dakar, as before	14.72	-17.43	doi.org/10.15468/dhxqb6
P. reticulata	South Africa	Kuruman eye	-27.4628	23.4362	De Moor, I.J., Bruton, M.N. 1988. Atlas of alien and translocated indigenous aquatic animals in southern Africa. National Scientific Programmes Unit: CSIR.
P. reticulata	South Africa	Kranzkloof Nature Reserve	-29.772	30.8305	De Moor, I.J., Bruton, M.N. 1988. Atlas of alien and translocated indigenous aquatic animals in southern Africa. National Scientific Programmes Unit: CSIR.
P. reticulata	South Africa	Komatipoort, along the crocodile river	-25.4297	31.9655	10.1007/s00436-017-5657-x
P. reticulata	South Africa	uThongathi River	-29.5663	31.1651	10.2989/16085914.2021.1952158
P. reticulata	South Africa	Mvoti estuary	-29.234	31.0095	10.2989/16085914.2021.1952158
P. reticulata	South Africa	Buffalo River	-23.4633	29.371	10.2989/16085914.2021.1952158
P. reticulata	South Africa	Pretoria (pet shop)			10.1007/s00436-017-5657-x
P. reticulata	South Africa	Polokwane (pet shops)			10.1007/s00436-017-5657-x
P. reticulata	South Africa	Greenpoint Biodiversity Park	-33.9035	18.4022	2023 Mar 1 email from C. Broom, J. Shelton
P. reticulata	South Africa	Kenneth Stainbank Nature Reserve	-29.9122	30.9423	De Moor, I.J., Bruton, M.N. 1988. Atlas of alien and translocated indigenous aquatic animals in southern Africa. National Scientific Programmes Unit: CSIR.
P. reticulata	South Africa	Scottburgh	-30.30317	30.7478		bushboy	2016-02-02
P. reticulata	South Africa	Tafelberg Road, Table mountain	-33.95517	18.4259		tonyrebelo	2016-09-20
P. reticulata	South Africa	San Lameer golf estate	-30.9497	30.2989		jouberth	2016-10-27
P. reticulata	South Africa	Mtunzini Town	-28.96282	31.7554			2017-07-30
P. reticulata	South Africa	Ugu District	-30.3879	30.6934		goosevano	2018-09-23
P. reticulata	South Africa	Mandini	-29.1388	31.4076		rob_palmer	2020-09-07
P. reticulata	South Africa	Virginia Bush Nature Reserve, Durban	-29.76718	31.0457		earthtodave	2021-01-15
P. reticulata	South Africa	Port Shepstone	-30.7239	30.467		bushboy	2022-01-14
P. reticulata	South Africa	Widenham Village, Ezembeni	-30.215	30.7856		kevin2226	2022-05-02
P. reticulata	South Africa	Mandini	29.1705	31.4211		bradley218	2021-08-27
P. reticulata	South Africa	Amanzimtoti	-30.06	30.88	10.15468/pv7vds
P. reticulata	Tanzania	Kikuletwa Springs	-3.5	37.3	"
P. reticulata	Tanzania	Pangani River	-5.3	38.6	10.15468/nvuhqv
P. reticulata	Tanzania	Kifaru River	-3.53	37.56
P. reticulata	Tanzania	Umba River	-4.51	38.78
P. reticulata	Tanzania	Morogoro	-7.02	37.82		martingrimm	2017-10-23
P. reticulata	Tanzania	Riverside fish farm, Rungwe	-9.17	33.56		turnercichlid	2017-06-29
P. reticulata	Tanzania	Amani Nature Reserve	-5.1	38.63		vmoser	2017-07-07
P. reticulata	Tanzania	Kagera (province)	-1.34	31.38	10.15468/pv7vds
P. reticulata	Tanzania	Kagera (province)	-1.06	30.66	10.15468/pv7vds
P. reticulata	Tanzania	Bugungu streams om Jinja	0.40421	33.2013	10.15468/pv7vds
P. reticulata	Tanzania	ditch north of Mwanza town			doi.org/10.15468/evijly
P. reticulata	Uganda	Budongo	1.7277	31.5413	hdl.handle.net/10023/1689
P. reticulata	Uganda	Kibale National Park	0.48983	30.3898	hdl.handle.net/10023/1689
P. reticulata	Uganda	Lake Nkuruba	0.5172	30.3027	10.15468/p5rupv
P. reticulata	Uganda	Crater of Lake Nkuruba	0.53	30.31	10.1111/j.1365-2028.2006.00582.x
P. reticulata	Uganda	Malaba River on the border of Kenya	0.8	34.38	10.15468/dm3oyz
P. reticulata	Uganda	Sonori River	1.16	34.3	10.15468/dm3oyz
P. reticulata	Uganda	Nkugute Crater Lake, Lutoto	-0.33	30.1	10.1111/jfb.13992
P. reticulata	Uganda	Kafuru stream, south of Kazinga channel	-0.17	30.13	10.15468/inygc6
P. reticulata	Uganda	Mpologoma River	1.02	33.69	10.15468/dm3oyz
P. reticulata	Uganda	Mbarara	-0.60567	30.6486	10.15468/dm3oyz
P. reticulata	Zambia	Kitwe River systems	-12.805	28.2253	Audenaerde, D.F.T.v.d., 1994. Introduction of aquatic species into Zambian waters, and their importance for aquaculture and fisheries. Harare (ZW/Zimbabwe): Aquaculture for Local Community Development Programme.
P. reticulata	Zambia	Kafue swamp	-12.818	28.2523	De Moor, I.J., Bruton, M.N. 1988. Atlas of alien and translocated indigenous aquatic animals in southern Africa. National Scientific Programmes Unit: CSIR.
P. reticulata	Zambia	Freshnet Kariba Farm	-16.5015	28.678	Audenaerde, D.F.T.v.d., 1994. Introduction of aquatic species into Zambian waters, and their importance for aquaculture and fisheries. Harare (ZW/Zimbabwe): Aquaculture for Local Community Development Programme.
P. reticulata	Zimbabwe	Mazowe Valley	-17.4449	30.9556	Gratwicke, B. 2000. The Guppy Poecilia reticulata Peters, 1859 (Poeciliidae): a New Fish Species for Zimbabwe. Transactions of the Zimbabwe Scientific Association. 74:14-15.
P. sphenops	Algeria	Lake Megarine	33.0754	6.08205	10.1134/S0032945219040039
P. velifera	Libya	Ayn Zayannah lagoon, Benghazi	32.1215	20.1132	Eltaeeb, E., Elbaraasi, H., 2019. Populations Structure of Mosquitofish Gambusia Affinis (Baird and Girard; 1853) in Four Different Lakes in Benghazi, Libya. International Journal of Environmental Sciences & Natural Resources. 20:103-110.
Phalloceros spp.	Libya	Ruo River	-16.1275	35.5266	Jubb, R.A. 1976. Freshwater fishes of southern Africa. Cape Town (ZA/South Africa): Balkema.
Phalloceros spp.	Malawi	Shire River	-14.9903	35.2421	Jubb, R.A. 1976. Freshwater fishes of southern Africa. Cape Town (ZA/South Africa): Balkema.
X. helleri	Cameroon	Kumba	4.65	9.43		joe_cutler	2015-08-03
X. helleri	DR Congo	Lukaya region	-4.3	15.3	10.15468/dhxqb6
X. helleri	Madagascar	River Namorona	-21.15	47.27	10.1111/j.1523-1739.1991.tb00128.x
X. helleri	Madagascar	River Fanolafana	-21.16	47.37	10.1111/j.1523-1739.1991.tb00128.x
X. helleri	Madagascar	River Vintanona	-21.21	47.45	10.1111/j.1523-1739.1991.tb00128.x
X. helleri	Madagascar	River Botely	-21.22	47.48	10.1111/j.1523-1739.1991.tb00128.x
X. helleri	Madagascar	Sakafiana River	-21.2	47.43	10.1111/j.1523-1739.1991.tb00128.x
X. helleri	Madagascar	Lac Vert	-18.56	48.25	10.1111/j.1523-1739.1991.tb00128.x
X. helleri	Madagascar	Dracaena swamp	-17.18	46.85	10.1111/j.1523-1739.1991.tb00128.x
X. helleri	Mauritius	Plaines Wilhems	-20.3491	57.4646		stephanephilizot	2018-11-24
X. helleri	Morocco	Oued Ain Chkef stream	34.0071	-5.01005	10.1111/jai.14105
X. helleri	Namibia	Lake Otjikoto	-19.1965	17.5489	De Moor, I.J., Bruton, M.N. 1988. Atlas of alien and translocated indigenous aquatic animals in southern Africa. National Scientific Programmes Unit: CSIR.
X. helleri	Reunion	St Louis	-21.29	55.41
X. helleri	Reunion	Saint-Benoit	-21.05	55.51
X. helleri	Reunion	Saint-Denis			doi.org/10.15468/ikshke
X. helleri	Reunion	Sainte-Suzanne			doi.org/10.15468/ikshke
X. helleri	Reunion	Saint-Paul			doi.org/10.15468/ikshke
X. helleri	Reunion	Sain-Joseph			doi.org/10.15468/ikshke
X. helleri	Reunion	Cilaos			doi.org/10.15468/ikshke
X. helleri	Reunion	Entre-Deux			doi.org/10.15468/ikshke
X. helleri	Reunion	Saint-Pierre			doi.org/10.15468/ikshke
X. helleri	South Africa	Umpambinyoni river	-30.2803	30.7507	De Moor, I.J., Bruton, M.N. 1988. Atlas of alien and translocated indigenous aquatic animals in southern Africa. National Scientific Programmes Unit: CSIR.
X. helleri	South Africa	Congella Park	-29.8753	30.9909	De Moor, I.J., Bruton, M.N. 1988. Atlas of alien and translocated indigenous aquatic animals in southern Africa. National Scientific Programmes Unit: CSIR.
X. helleri	South Africa	Greenpoint Biodiversity Park	-33.9035	18.4022	ers. Comm, C. Broom, J. Shelton
X. helleri	South Africa		-25.46	31
X. helleri	South Africa	Durban Bay System, KwaZulu-Natal	-29.82	30.93	10.15468/pv7vds
X. helleri	South Africa		-30.28	30.75	10.15468/pv7vds
X. helleri	South Africa		-29.56	31.17	10.15468/pv7vds
X. helleri	South Africa		-30.75	30.44	10.15468/pv7vds
X. helleri	South Africa		-33.9	18.4	10.15468/pv7vds
X. helleri	South Africa	Neal Nelspruit, in the Transvaal Province	-25.53	30.92	10.15468/pv7vds
X. helleri	South Africa	Empangeni, KwaZulu-Natal	-28.77	31.9	10.15468/pv7vds
X. helleri	South Africa	Durban	-30.08	30.87	10.15468/pv7vds
X. helleri	South Africa	Mandawe Stream, KwaZulu-Natal	-30.27	30.75	10.15468/pv7vds
X. helleri	South Africa	Virginia, Durban	-29.7685	31.0542	10.15468/pv7vds
X. helleri	South Africa	Tyburn Way	-29.8468	30.9199		suncana	2020-05-16
X. helleri	South Africa	Memorial Park, eThekwini	-29.8875	30.9322		craigpeter	2021-12-28
X. helleri	South Africa	Kranskloof Nature Reserve, eThekwini	-29.764	30.8476		timmcclurg	2015-12-30
X. helleri	Zambia	Chilanga	-15.562	28.2712	Audenaerde, D.F.T.v.d., 1994. Introduction of aquatic species into Zambian waters, and their importance for aquaculture and fisheries. Harare (ZW/Zimbabwe): Aquaculture for Local Community Development Programme.		2015-12-30
X. helleri	Zambia	Freshnet Kariba Farm	-16.5015	28.678	Audenaerde, D.F.T.v.d., 1994. Introduction of aquatic species into Zambian waters, and their importance for aquaculture and fisheries. Harare (ZW/Zimbabwe): Aquaculture for Local Community Development Programme.
X. maculatus	Zambia	Lusaka	-15.6	28.26	10.15468/pv7vds
X. helleri	Madagascar	Sahakevo village	-20.27	47.85	Froese, R., Pauly, D. 2023. FishBase. World Wide Web electronic publication. [En ligne] Available at: www.fishbase.org
X. helleri	Madagascar	Mangoro River	-19.95	48.69	Froese, R., Pauly, D. 2023. FishBase. World Wide Web electronic publication. [En ligne] Available at: www.fishbase.org
X. helleri	Madagascar	Tanambao Sahorana	-17.41	49.44	Froese, R., Pauly, D. 2023. FishBase. World Wide Web electronic publication. [En ligne] Available at: www.fishbase.org
X. maculatus	Madagascar	Ivoloina River	-17.93	49.27	Froese, R., Pauly, D. 2023. FishBase. World Wide Web electronic publication. [En ligne] Available at: www.fishbase.org
X. maculatus	Madagascar	Lazana River	-18.98	48.62	Froese, R., Pauly, D. 2023. FishBase. World Wide Web electronic publication. [En ligne] Available at: www.fishbase.org
X. maculatus	Madagascar	Mananjary rivers	-21.17	48.1	Froese, R., Pauly, D. 2023. FishBase. World Wide Web electronic publication. [En ligne] Available at: www.fishbase.org
X. maculatus	Madagascar	Maningory River	-17.21	49.4	Froese, R., Pauly, D. 2023. FishBase. World Wide Web electronic publication. [En ligne] Available at: www.fishbase.org
X. maculatus	Madagascar	Rianila river	-18.03	48.68	Froese, R., Pauly, D. 2023. FishBase. World Wide Web electronic publication. [En ligne] Available at: www.fishbase.org
X. maculatus	Madagascar	Faraony river	-21.8	47.87	Froese, R., Pauly, D. 2023. FishBase. World Wide Web electronic publication. [En ligne] Available at: www.fishbase.org
X. maculatus	Madagascar	Ivoloina River	-14.93	49.27	Froese, R., Pauly, D. 2023. FishBase. World Wide Web electronic publication. [En ligne] Available at: www.fishbase.org
X. maculatus	Madagascar	Mangoro River	-19.9745	48.742	10.1111/j.1523-1739.1991.tb00128.x
X. maculatus	Madagscar	Lac Vert	-18.56	48.25	10.1111/j.1523-1739.1991.tb00128.x
X. maculatus	Madagscar	River Namorona	-21.15	47.24	10.1111/j.1523-1739.1991.tb00128.x
X. maculatus	Madagascar	Central east coastal area	-19.55	48.45	10.1111/j.1523-1739.1991.tb00128.x
X. maculatus	Reunion	Ste Suzanna River	-20.9414	55.5869	Fricke, R., Mahafina, J., Behivoke, F., Ponton, D. 1999. Fishes of the Mascarene Islands (Réunion, Mauritius, Rodriguez): an annotated checklist, with descriptions of new species. Theses Zoologicae. 1-759.
X. maculatus	Reunion	St Denis River	-20.8789	55.4452	Fricke, R., Mahafina, J., Behivoke, F., Ponton, D. 1999. Fishes of the Mascarene Islands (Réunion, Mauritius, Rodriguez): an annotated checklist, with descriptions of new species. Theses Zoologicae. 1-759.
X. maculatus	Mauritius	Maniron channel of the Gol pond	-21.2865	55.3878	Keith, P., Marquet, G., Valade, P., Bosc, P., Vigneux, E. 2006. Atlas des poissons et des crustacés d'eau douce des Comores, Mascareignes et Seychelles. Publications scientifiques du Muséum National d'Histoire Naturelle.
X. maculatus	Nigeria	River Niger	9.43599	4.60743	Laë, R., Williams, S., Morand, P., Mikolasek, O. 2004. Review of the present state of the environment, fish stocks and fisheries of the river Niger (West Africa). FAO. Environmental Science.
X. maculatus	Reunion	Saint-Paul (municipality)	-21.04	55.32	10.15468/ikshke
X. maculatus	South Africa	Congella Park	-29.87	30.98	10.15468/pv7vds

## Sheet: Introduction and establishment
		Introduction			Wild populations
Species /native range	Country	Year of first introduction	Pathway	Location	Publication date	Vector	Distribution	Establishment	Reference
Gambusia spp. Mosquitofish / North America and Mexico	Algeria	1927	Vector mosquito biocontrol	Mazafran Oued	2012	Deliberate introduction	Widespread throughout freshwater systems	Widespread established populations	Kara, H.M. 2012. Freshwater fish diversity in Algeria with emphasis on alien species. European Journal of Wildlife Research. 58:243-253.
Gambusia spp.	Botswana			near Limpopo River	GBIF		Single locality		Kajee M, Dallas H, Shelton J, Swannepoel A, Griffiths C 2024. The Freshwater Biodiversity Information System (FBIS) Fish Data. Version 1.6. Freshwater Research Centre. Occurrence dataset https://doi.org/10.15468/gmk6hg accessed via GBIF.org on 2024-01-08.
Gambusia spp.	Comoro Islands				2012				Walton, W.E., Henke, J.A., Why, A.M. 2012. Gambusia affinis (Baird and Girard) and Gambusia holbrooki Girard (Mosquitofish). A handbook of global freshwater invasive species. 261-273.
Gambusia spp.	DR Congo			Elizabethville	GBIF		Two localities		Snoeks J., Theeten F. 2024. African fish collection of the Africamuseum. Version 1.12. Royal Museum for Central Africa, Belgium. Occurrence dataset https://doi.org/10.15468/dhxqb6 accessed via GBIF.org on 2024-01-09. https://www.gbif.org/occurrence/4454560996
Gambusia spp.	Egypt	1926	Vector mosquito biocontrol	Alexandria	1988	Deliberate introduction	Multiple localities	Established in Lake Burullus	Shaltout, K.H., Khalil, M.T., Al-Sodany, Y.M. 2005. Lake Burullus: burullus protected area. Publication of national biodiversity unit. 13.
Gambusia spp.	Eritrea			Maisirwa Dam	GBIF		Single locality		Coetzer W. 2024. Occurrence records of southern African aquatic biodiversity. Version 1.87. The South African Institute for Aquatic Biodiversity. Occurrence dataset https://doi.org/10.15468/pv7vds accessed via GBIF.org on 2024-01-08. https://www.gbif.org/occurrence/1671750423
Gambusia spp.	Eswatini			Hhohho	GBIF		Single locality		iNaturalist contributors. iNaturalist 2024. iNaturalist Research-grade Observations. iNaturalist.org. Occurrence dataset https://doi.org/10.15468/ab3s5x accessed via GBIF.org on 2024-01-08.
Gambusia spp.	Ethiopia	1938	Vector mosquito biocontrol	Lake Tana	1996	Deliberate introduction		Failed to establish in Lake Tana	Lever, C. 1996. Naturalized fishes of the world.
Gambusia spp.	Ghana				1988		Considered widespread, although limited records of specific locations	Established	Boateng M. 2021. Fishes of Ghana. Version 1.4. Department of Marine and Fisheries Sciences, University of Ghana. Occurrence dataset https://doi.org/10.15468/pgesnw accessed via GBIF.org on 2024-01-08. https://www.gbif.org/occurrence/2013633432
Gambusia spp.	Kenya	1960	Vector mosquito biocontrol	Tana River	1966	Deliberate introduction	Widespread throughout river systems	Established	Mann, M. J. 1966. A preliminary report on a survey of the fisheries of the tana river, Kenya.
Gambusia spp.	Libya	1929	Vector mosquito biocontrol		2000	Deliberate introduction	Sampled in multiple localities	Established in several freshwater habitats	Jawad, L.A., Busneina, A.M. 2000. Fecundity of mosquitofish, Gambusia affinis (Baird & Girard) as a function of female size in fish from two lakes in Libya. Miscel·lània Zoològica. 1:31-40.
Gambusia spp.	Madagscar	1929	Vector mosquito biocontrol		2012	Deliberate introduction	Widespread in freshwater systems	Established	Walton, W.E., Henke, J.A., Why, A.M. 2012. Gambusia affinis (Baird and Girard) and Gambusia holbrooki Girard (Mosquitofish). A handbook of global freshwater invasive species. 261-273.
Gambusia spp.	Malawi			Mapepera stream	GBIF		Single locality		Coetzer W. 2024. Occurrence records of southern African aquatic biodiversity. Version 1.87. The South African Institute for Aquatic Biodiversity. Occurrence dataset https://doi.org/10.15468/pv7vds accessed via GBIF.org on 2024-01-08. https://www.gbif.org/occurrence/1671750423
Gambusia spp.	Mascarene Islands				1999		Multiple reported locations		Fricke, R., Mahafina, J., Behivoke, F., Ponton, D. 1999. Fishes of the Mascarene Islands (Réunion, Mauritius, Rodriguez): an annotated checklist, with descriptions of new species. Theses Zoologicae. 1-759.
Gambusia spp.	Morocco	1929	Vector mosquito biocontrol	Sebou Basin	2003	Deliberate introduction	Widespread distribution, abundant populations	Established	Azeroual, A. 2003. Monographie des poissons des eaux continentales du Maroc (PhD thesis). Rabat (MA/Morocco): Université Mohammed V‐Agdal.
Gambusia spp.	Nigeria			Lagos	2011			Established in sewer waters	Deacon, A.E., 2011a. The Behavioural Ecology of the Guppy, Poecilia reticulata, as an Invasive Species [PhD thesis]. St Andrews (GB/Scotland): University of St Andrews.
Gambusia spp.	South Africa	1936	Vector mosquito biocontrol	Jonkershoek hatchery	1988	Deliberate introduction	Widespread throughout freshwater systems	Established	De Moor, I.J., Bruton, M.N. 1988. Atlas of alien and translocated indigenous aquatic animals in southern Africa. National Scientific Programmes Unit: CSIR.
Gambusia spp.	Sudan	1929	Vector mosquito biocontrol		1988	Deliberate introduction	Two localities	Established	Welcomme, R.L. ed. 1988. International introductions of inland aquatic species (Vol. 294). Food & Agriculture Org.
Gambusia spp.	Tunisia			Oasis of Kriz	GBIF		Multiple sampling locations, potentially widespread	Established	Senckenberg. 2024 Collection Pisces SMF. Occurrence dataset https://doi.org/10.15468/xaofbe accessed via GBIF.org on 2024-01-09. https://www.gbif.org/occurrence/207837011
Gambusia spp.	Zambia	1940s	Vector mosquito biocontrol	Chilanga	2012	Deliberate introduction		Established in ornamental ponds	Walton, W.E., Henke, J.A., Why, A.M. 2012. Gambusia affinis (Baird and Girard) and Gambusia holbrooki Girard (Mosquitofish). A handbook of global freshwater invasive species. 261-273.
Gambusia spp.	Zimbabwe	1925	Vector mosquito biocontrol	Harare	1996	Deliberate introduction		Established in ponds and aquaria in Harare	Lever, C. 1996. Naturalized fishes of the world.
Poecilia reticulata / Northern South America, Venezuela, Guyana, Trinidad and Tobago, the Dutch Antilles	Algeria			Béni Abbés	2012		Multiple sampling locations before 21st century		Kara, H.M. 2012. Freshwater fish diversity in Algeria with emphasis on alien species. European Journal of Wildlife Research. 58:243-253.
Poecilia reticulata	Cape Verde			Santo Antão	2012		Two localities		Lucek, K., Lemoine, M. 2012. First record of freshwater fish on the Cape Verdean archipelagos. African Zoology. 47:341-344.
Poecilia reticulata	Comoro Islands	1988	Vector mosquito biocontrol	Hantsambou	2011	Deliberate introduction	Multiple sampling locations, widespread distributioin is likely	Established	Sabatinelli, G., Blanchy, S., Majori, G., Papakay, M. 1991. Impact de l’utilisation du poisson larvivore Poecilia reticulata sur la transmission du paludisme en RFI des Comores. Annales de parasitologie humaine et compare. 66:84-88.
Poecilia reticulata	Côte d’Ivoire			Gagnoa	GBIF		Single locality		iNaturalist contributors. iNaturalist 2024. iNaturalist Research-grade Observations. iNaturalist.org. Occurrence dataset https://doi.org/10.15468/ab3s5x accessed via GBIF.org on 2024-01-08.
Poecilia reticulata	DR Congo			Nsele River	2011		Reported in multiple locations	Established	Deacon, A.E., 2011a. The Behavioural Ecology of the Guppy, Poecilia reticulata, as an Invasive Species [PhD thesis]. St Andrews (GB/Scotland): University of St Andrews.
Poecilia reticulata	Gabon			Libreville	GBIF		Single locality		iNaturalist contributors. iNaturalist 2024. iNaturalist Research-grade Observations. iNaturalist.org. Occurrence dataset https://doi.org/10.15468/ab3s5x accessed via GBIF.org on 2024-01-08.
Poecilia reticulata	Ghana		Vector mosquito biocontrol		2011	Deliberate introduction			iNaturalist contributors. iNaturalist 2024. iNaturalist Research-grade Observations. iNaturalist.org. Occurrence dataset https://doi.org/10.15468/ab3s5x accessed via GBIF.org on 2024-01-08.
Poecilia reticulata	Kenya	1950	Vector mosquito biocontrol		1988		Widespread throughout freshwater systems	Established	Welcomme, R.L. ed. 1988. International introductions of inland aquatic species (Vol. 294). Food & Agriculture Org.
Poecilia reticulata	Madagascar	1949	Aquarium trade		2018	Aquaria release	Multiple sampling locations, widespread distributioin is likely	Established	Fricke, R., Mahafina, J., Behivoke, F., Jaonalison, H., Léopold, M, Ponton, D. 2018. Annotated checklist of the fishes of Madagascar, southwestern Indian Ocean, with 158 new records. FishTaxa. 3:2-432.
Poecilia reticulata	Malawi	1984	Aquarium trade		2023		Single locality		FAO. 2023. Food and agriculture organisation of the United Nations : fisheries and aquaculture.
Poecilia reticulata	Mascarene Islands	1920	Vector mosquito biocontrol		2011		Widespread throughout freshwater systems	Established	Deacon, A.E., 2011a. The Behavioural Ecology of the Guppy, Poecilia reticulata, as an Invasive Species [PhD thesis]. St Andrews (GB/Scotland): University of St Andrews.
Poecilia reticulata	Morocco	1973		Immouzzer du Kandar	GBIF				Snoeks J., Theeten F. 2024. African fish collection of the Africamuseum. Version 1.12. Royal Museum for Central Africa, Belgium. Occurrence dataset https://doi.org/10.15468/dhxqb6 accessed via GBIF.org on 2024-01-09. https://www.gbif.org/occurrence/4454560996
Poecilia reticulata	Namibia		Aquarium trade		1988	Aquaria release	Single locality	Established	De Moor, I.J., Bruton, M.N. 1988. Atlas of alien and translocated indigenous aquatic animals in southern Africa. National Scientific Programmes Unit: CSIR.
Poecilia reticulata	Nigeria	1970	Aquaculture		2003	Unintentional release	Abundant in sewer waters	Established	Laë, R., Williams, S., Morand, P., Mikolasek, O. 2004. Review of the present state of the environment, fish stocks and fisheries of the river Niger (West Africa). FAO. Environmental Science.
Poecilia reticulata	Republic of the Congo	1985	Vector mosquito biocontrol	Brazzaville	2011	Unintentional release	Single locality	Established	Deacon, A.E., 2011a. The Behavioural Ecology of the Guppy, Poecilia reticulata, as an Invasive Species [PhD thesis]. St Andrews (GB/Scotland): University of St Andrews.
Poecilia reticulata	Rwanda			Mutara Rangelands	2020		Single locality	Established	Gomes-Silva, G., Cyubahiro, E., Wronski, T., Riesch, R., Apio, A., Plath, M. 2020. Water pollution affects fish community structure and alters evolutionary trajectories of invasive guppies (Poecilia reticulata). Science of The Total Environment. 730:138912.
Poecilia reticulata	Senegal		Vector mosquito biocontrol		2011	Deliberate introduction	Two localities		Snoeks J., Theeten F. 2024. African fish collection of the Africamuseum. Version 1.12. Royal Museum for Central Africa, Belgium. Occurrence dataset https://doi.org/10.15468/dhxqb6 accessed via GBIF.org on 2024-01-09. https://www.gbif.org/occurrence/4454560996
Poecilia reticulata	South Africa	1912	Vector mosquito biocontrol	Jonkershoek Hatchery	1988	Deliberate introduction	Widespread throughout freshwater systems	Established	Welcomme, R.L. ed. 1988. International introductions of inland aquatic species (Vol. 294). Food & Agriculture Org.
Poecilia reticulata	Tanzania			Mwanza town	GBIF		Multiple sampling locations, widespread distribution is likely		Dondorp E, Creuwels J. 2024. Naturalis Biodiversity Center (NL) - Pisces. Naturalis Biodiversity Center. Occurrence dataset https://doi.org/10.15468/evijly accessed via GBIF.org on 2024-01-08. https://www.gbif.org/occurrence/2831921727
Poecilia reticulata	Uganda	1948	Vector mosquito biocontrol		1996	Deliberate introduction	Widespread throughout freshwater systems	Established	Lever, C. 1996. Naturalized fishes of the world.
Poecilia reticulata	Zambia			Kitwe River Systems	1994		Multiple reported locations		Audenaerde, D.F.T.v.d., 1994. Introduction of aquatic species into Zambian waters, and their importance for aquaculture and fisheries. Harare (ZW/Zimbabwe): Aquaculture for Local Community Development Programme.
Poecilia reticulata	Zimbabwe			Mazowe Valley	2000		Single locality		Gratwicke, B. 2000. The Guppy Poecilia reticulata Peters, 1859 (Poeciliidae): a New Fish Species for Zimbabwe. Transactions of the Zimbabwe Scientific Association. 74:14-15.
Xiphophorus hellerii / Belize, Guatemala, Honduras, Mexico	Cameroon			Kumba	GBIF		Single locality	Established	iNaturalist contributors. iNaturalist 2024. iNaturalist Research-grade Observations. iNaturalist.org. Occurrence dataset https://doi.org/10.15468/ab3s5x accessed via GBIF.org on 2024-01-08.
Xiphophorus hellerii	DR Congo			Zaire	GBIF		Single locality		Snoeks J., Theeten F. 2024. African fish collection of the Africamuseum. Version 1.12. Royal Museum for Central Africa, Belgium. Occurrence dataset https://doi.org/10.15468/dhxqb6 accessed via GBIF.org on 2024-01-09. https://www.gbif.org/occurrence/4454560996
Xiphophorus hellerii	Madagascar	1952			2018		Widespread throughout freshwater systems	Established	Fricke, R., Mahafina, J., Behivoke, F., Jaonalison, H., Léopold, M, Ponton, D. 2018. Annotated checklist of the fishes of Madagascar, southwestern Indian Ocean, with 158 new records. FishTaxa. 3:2-432.
Xiphophorus hellerii	Mascarene Islands		Vector mosquito biocontrol and aquariam trade		2006	Deliberate introduction and unintentional release	Multiple reported locations, widespread distribution is likely	Established	Keith, P., Marquet, G., Valade, P., Bosc, P., Vigneux, E. 2006. Atlas des poissons et des crustacés d'eau douce des Comores, Mascareignes et Seychelles. Publications scientifiques du Muséum National d'Histoire Naturelle.
Xiphophorus hellerii	Morocco			Oued Ain Chkef stream	2020	Intentional release	Single locality	Established	Mabrouki, Y., Taybi, A.F., Bahhou, J., Doadrio, I. 2020. The first record of the swordtail Xiphophorus hellerii Heckel, 1848 (Poeciliidae, Actinopterygii) established in the wild from Morocco. Journal of Applied Ichthyology. 36:795-800.
Xiphophorus hellerii	Namibia			Lake Otjikoto	1988		Single locality		De Moor, I.J., Bruton, M.N. 1988. Atlas of alien and translocated indigenous aquatic animals in southern Africa. National Scientific Programmes Unit: CSIR.
Xiphophorus hellerii	South Africa	1974	Aquarium trade	Transvaal Lowveld River	1988	Unintentional release	Multiple sampling locations, widespread distribution is likely	Established	De Moor, I.J., Bruton, M.N. 1988. Atlas of alien and translocated indigenous aquatic animals in southern Africa. National Scientific Programmes Unit: CSIR.
Xiphophorus hellerii	Zambia		Aquarium trade	Chilanga	1994	Unintentional release	Multiple reported locations		FAO. 2023. Food and agriculture organisation of the United Nations : fisheries and aquaculture.
Xiphophorus maculatus / Mexico, Belize, Guatemala	Madagascar				1991		Widespread throughout freshwater systems	Established	Reinthal, P.N., Stiassny, M.L.J. 1991. The Freshwater Fishes of Madagascar: A Study of an Endangered Fauna with Recommendations for a Conservation Strategy. Conservation Biology. 5: 231-242.
Xiphophorus maculatus	Mascarene Islands				1999		Multiple reported locations		Fricke, R., Mahafina, J., Behivoke, F., Ponton, D. 1999. Fishes of the Mascarene Islands (Réunion, Mauritius, Rodriguez): an annotated checklist, with descriptions of new species. Theses Zoologicae. 1-759.
Xiphophorus maculatus	Nigeria	1970s	Aquaculture	River Niger	2003	Unintentional release	Single locality		Laë, R., Williams, S., Morand, P., Mikolasek, O. 2004. Review of the present state of the environment, fish stocks and fisheries of the river Niger (West Africa). FAO. Environmental Science.
Xiphophorus maculatus	South Africa	2006	Aquarium trade		2014	Unintentional release	Multiple sampling locations		Ellender, B. R., Weyl, O. L. F., 2014. A review of current knowledge, risk and ecological impacts associated. Aquatic Invasions. 9:117-132.
Xiphophorus maculatus	Zambia			Miombo woodland	GBIF		Single locality		Coetzer W. 2024. Occurrence records of southern African aquatic biodiversity. Version 1.87. The South African Institute for Aquatic Biodiversity. Occurrence dataset https://doi.org/10.15468/pv7vds accessed via GBIF.org on 2024-01-08. https://www.gbif.org/occurrence/1671750423
Phalloceros spp. / South America	Malawi			Ruo River	1976		Two localities		Jubb, R.A. 1976. Freshwater fishes of southern Africa. Cape Town (ZA/South Africa): Balkema.
Poecilia latipinna / North America and Mexico	Egypt			Lake Manzala	2020		Single locality	Established	El-Regal, A., Al-Solami, L.S. 2020. First record of non-native sailfin molly Poecilia latipinna (Lesueur, 1821) (Cyprinodontiformes: Poeciliidae) in Africa (Lake Manzala, Egypt). BioInvasions Records. 9:580-587.
Poecilia sphenops / Mexico, El Salvador, Honduras, Nicaragua	Algeria			Lake Megarine	2019		Single locality	Established	Ghazi, C., Bachir, A.S., Idder, T. 2019. New Record and Biology of the Molly Poecilia sphenops (Poeciliidae), Discovered in the Northern Sahara of Algeria. Journal of Ichthyology. 59:602-609.
Poecilia velifera / Southern North America and Mexico	Libya			Ayn Zayannah	2022		Single locality	Established	Elbaraasi, H., Mohamed, M.A., Elsilini, O., Jenjan, H., Corinaldesi, C., Buschi, E., Azzurro, E. 2022. The Yucatan molly Poecilia velifera (Regan, 1914) (Cyprinodontiformes: Poeciliidae): an invasive species in the Mediterranean lagoon of Ayn Zayanah (Benghazi, Libya). BioInvasions Records. 11:537-546.
