# Supplementary material for: A systematic review of poeciliid fish invasions in Africa
Source: BMC Ecol Evol. 2024 Nov 6;24:136. doi: 10.1186/s12862-024-02321-3 (PMC11539733; doi:10.1186/s12862-024-02321-3)
Supplement: Supplementary file 2 — Supplementary Material 2. [file 12862_2024_2321_MOESM2_ESM.xlsx]

## Sheet: S2_impact_table_eicat
Invasive_Species	Reference	Country	Impacted_taxa	Impacted_taxa2	Impacted_species	Mechanism	EICAT_cat	Justification	Confidence	Scale	Confidence_justification
Poecilia reticulata	Seegers et al., 2003; Braganca per com.	Kenya	Fish	Fish	Lacustricola sp. Baringo	Competition	Moderate	Population reduction in a likely critcally endangered endemic species	Medium	2	Poorly studied system, reductions could be compounded by other invasives and multiple stressors
Poecilia reticulata	Gheradi et al. 2011	Kenya	Fish	Fish	Micropanchax antinorii	Competition	Massive	M. antinorii not reported since 1962	High	3	Complete loss of a functionally similar species
Gambusia holbrooki	Taybi et al. 2020	Morocco	Fish	Fish	Aphanius fasciatus	Competition	Major	Local extinction of mediterranean killifish	High	3	High sampling effort shows complete local loss
Gambusia holbrooki	Deacon, 2011a	Morocco	Fish	Fish	Cobitis maroccana	Competition	Moderate	Population declines in some areas	Medium	2	Population declines but other factors not assessed
Gambusia holbrooki	Nogueira et al. 2021	Morocco	Fish	Fish	Cobitis maroccana	Competition	Major	Local extinction in the Sebou River basin	High	3	eDNA and traditional sampling confirmed loss
Gambusia holbrooki	García et al., 2010	Algeria	Fish	Fish	Aphanius saourensis	Competition	Major	Loss of functionally similar, critcally endangered, species from multiple locations	Medium	2	Invasive species competition combined with other stressors (loss of habitat and pollution)
Gambusia holbrooki	García et al., 2010	Algeria	Invertebrates	Zooplankton		Predation	Moderate	Reduction in zooplankton abundance	Medium	2	Invasive species competition combined with other stressors (loss of habitat and pollution)
Gambusia holbrooki	Benslimane et al., 2019	Algeria	Fish	Fish	Aphanius fasciatus	Competition	Moderate	G. holbrooki are now abundant where Aphanius fasciatus were previously dominant in Lac Bleu	Medium	2	mechanism assumed to be competition with invasives rather than other stressors
Gambusia holbrooki	Deacon, 2011a	Madagascar	Fish	Fish	Pachyanchax sakaramyi	Competition	Major	Declines of the native and endangered Madagascar Panchax (Pachyanchax sakaramyi), local extirpations	Medium	2	Population declines and local extirpations but other factors not assessed, based on expert opinion
Gambusia holbrooki	Deacon, 2011a	Madagascar	Fish	Fish	Pantanadon madagascariensis	Competition	Massive	Extinction of Pantanadon madagascariensis (Deacon, 2011a).	Medium	2	Complete loss of species but other compounding factors
Gambusia holbrooki	Deacon, 2011a	Madagascar	Fish	Fish	Bedotia spp.	Competition	Moderate	Declines in population in two rivers	Medium	2	Population declines but other factors not assessed
Gambusia holbrooki	Deacon, 2011a	Madagascar	Fish	Fish	Ratsirakia legendrei	Competition	Moderate	Declines in population in Lake Aloatra	Medium	2	Population declines but other factors not assessed
Gambusia holbrooki	Deacon, 2011a	Madagascar	Fish	Fish	Paratilapia spp	Competition	Moderate	Declines in population in Lake Aloatra	Medium	2	Population declines but other factors not assessed
Poecilia reticulata	Vences et al. 2022	Madagascar	Fish	Fish	Pachypanchax omalonotus	Competition	Major	Pachypanchax omalonotus co-occurred with P. reticulata at two out of 13 sites	Medium	2	Complete loss in some locations but co-occurrence in others
Xiphophorus helleri	Vences et al. 2022	Madagascar	Fish	Fish	Pachypanchax arnoulti	Competition	Major	Pachypanchax arnoulti co-occurred with X. hellerii at one site out of 13	Medium	2	Complete loss in some locations but co-occurrence in others
Xiphophorus helleri	Loiselle, 2006	Madagascar	Fish	Fish	Pachypanchax arnoulti	Competition	Massive	Replacement and local extinction in Maevatanana in the Betsiboka-Ikopa drainage	High	3	Complete loss and replacement by non-native species
Gambusia affinis	Mofu et al. 2019b	South Africa	Fish	Fish	Glossogobius callidus	Competition	Minor	Reduction in fitness (predation rate)	Low	1	Lab experiment with limited resources
Gambusia affinis	Mofu et al. 2023	South Africa	Fish	Fish	Oreochromis mossambicus	Competition	Minor	Niche overlap	High	3	Multiple season stable isotope analysis of trophic niche
Poecilia reticulata	Seegers et al. 2003	Kenya	Fish	Fish	Micropanchax antinorii	Predation	Massive	Direct predation on juveniles	Low	1	Poorly studied system, reductions could be compounded by other invasives and multiple stressors
Poecilia reticulata	Loiselle, 2006	Madagascar	Fish	Fish	Pachyanchax sakaramyi	Predation	Moderate	Pachypanchax sakaramyi declines are considered to be a result of high predation pressure on juvenile fish by G. holbrooki and P. reticulata	Low	1	Poorly studied system, reductions could be compounded by other invasives and multiple stressors
Gambusia holbrooki	Loiselle, 2006	Madagascar	Fish	Fish	Pachyanchax sakaramyi	Predation	Moderate	Pachypanchax sakaramyi declines are considered to be a result of high predation pressure on juvenile fish by G. holbrooki and P. reticulata	Low	1	Poorly studied system, reductions could be compounded by other invasives and multiple stressors
Gambusia affinis	Conradie, 2018	South Africa	Amphibian	Amphibian	Strongylopus grayii	Predation	Moderate	S. grayii were the preferred prey (91.7% consumed within a week of introduction)	Medium	2	Lab experiments, but increasing abundance of G. affinis predators is positively correlated with amphibian species richness
Gambusia affinis	Conradie, 2018	South Africa	Amphibian	Amphibian	Tomopterna delalandii	Predation	Minor	T. delalandii exhibited stunted tadpole growth and risk-reduction activity	Medium	2	Lab experiments, but increasing abundance of G. affinis predators is positively correlated with amphibian species richness
Gambusia affinis	Mofu et al. 2019a	South Africa	Invertebrates	Chironomid larvae		Predation	Moderate	Consumed more chironomids at two temperatures compared to a native comparisons	Low	1	Lab experiments - impact inferred
Gambusia affinis	Cuthbert et al. 2018	South Africa	Invertebrates	Calanoid copepod	Lovenula raynerae	Predation	Minor	Calanoid copepod L. raynerae appears naïve to G. affinis olfactory and visual cues which may make populations at risk from high predation	Low	1	Lab experiments - impact inferred
Gambusia holbrooki	Haiahem et al., 2017	Algeria	Invertebrates	Zooplankton		Predation	Moderate	Gambusia holbrooki preferred larger individuals from the families Anostraca, Daphniidae, and Ostracoda, and quickly eradicated these populations. Smaller zooplankton (Cyclopoid copepods, Cladocera, smaller Ostracoda) population abundances peaked in the initial period as G. holbrooki preferentially preyed on larger invertebrates, but once these resources were used up, G. holbrooki switched to feed…	Medium	2	Semi-natural experiment in temporary ponds
Gambusia holbrooki	Benslimane et al., 2019	Algeria	Invertebrates	Notonectidae		Predation	Moderate	Reduction in population abundance	High	3	Long term dune pond monitoring
Gambusia holbrooki	Benslimane et al., 2019	Algeria	Invertebrates	Notonectidae		Competition	Moderate	Reduction in shared zooplankton prey	High	3	Long term dune pond monitoring
Gambusia holbrooki	Benslimane et al., 2019	Algeria	Invertebrates	Corixidae	Hesperocorixa moesta	Predation	Moderate	Corixidae species did not decline in the presence of mosquitofish overall, but population declines were apparent in the water boatman Hesperocorixa moesta.	High	3	Long term dune pond monitoring
Gambusia holbrooki	Benslimane et al., 2019	Algeria	Invertebrates	Hemiptera	Gerris throracicus	Predation	Moderate	Reduction in populations of surface dwelling invertebrates	High	3	Long term dune pond monitoring
Gambusia holbrooki	Benslimane et al., 2019	Algeria	Invertebrates	Hemiptera	Mesovelia vitigera	Predation	Moderate	Reduction in populations of surface dwelling invertebrates	High	3	Long term dune pond monitoring
Poecilia reticulata	Campbell et al. 2006	Uganda	Invertebrates	Invertebrates		Predation	Minor	Consumptive pressure on invertebrate communities	Low	1	Inferred from biomonitoring studies
Poecilia reticulata	Ellender and Weyl, 2014	South Africa	Fish	Fish		Pathogen transfer	Moderate	Ichthyophthirius multifiliis, an external parasite, has been co-introduced with ornamental P. reticulata as it was revealed by an investigation on commercial aquarium fish suppliers in South Africa (Mouton et al., 2001), which is understood to have driven declines in native freshwater species (Ellender and Weyl, 2014).	Low	1	Inferred impact from pathogen presence and transfer but no direct impact stated
Poecilia reticulata	Tavakol et al. 2017	South Africa	Fish	Fish		Pathogen transfer	Minor	Invasive nematode Camallanus cotti, originally from Asia, has been identified on introduced P. reticulata individuals (Tavakol et al., 2017). Both captive and naturally occurring P. reticulata specimens have been identified as the host of C. cotti parasite.	Low	1	Inferred impact and limited evidence for transfer to native species
Poecilia reticulata	Sabatinelli et al. 1991	Comoro Islands	Invertebrates	Mosquito larvae		Predation	Major	Reduction in egg rafts from 41 - 6 %	High	3	Predation reduced propagule pressure
Gambusia affinis	Chobu et al. 2015	Tanzania	Invertebrates	Mosquito larvae	Anopheles gambiae spp	Predation	Minor	Reduction in egg laying	Low	1	Impact inferred to be through kairomone sensing, lab experiment
Gambusia affinis	Kweka et al. 2011	Kenya	Invertebrates	Mosquito larvae		Predation	Major	Predatory efficiency on mosquito larvae in controlled semi-natural environments	Medium	2	Impact in a semi-natural system
